# Supplementary material for: Construction and Performance Characterization of BiTmFeSbO7/BiTmO3 Heterojunction Photocatalyst and the Photocatalytic Degradation of Sulfathiazole Under Visible Light Irradiation
Source: Nanomaterials (Basel). 2025 Nov 23;15(23):1756. doi: 10.3390/nano15231756 (PMC12693651; doi:10.3390/nano15231756)
Supplement: Supplementary file 1 [file nanomaterials-15-01756-s001.zip]

Archive with 1 entries (1 files):
- nanomaterials-3981028-supplementary.pdf
